# Supplementary material for: Antagonistic activities of cotranscriptional regulators within an early developmental window set FLC expression level
Source: Proc Natl Acad Sci U S A. 2021 Apr 20;118(17):e2102753118. doi: 10.1073/pnas.2102753118 (PMC8092400; doi:10.1073/pnas.2102753118)
Supplement: Supplementary File [file pnas.2102753118.sd01.xlsx]

## Sheet: S1A. Poly(A) mapping statistics
Supplemental Dataset 1A. Read mapping statistics of RNA-seq libraries used in this study.
Sample name	Embryo stage	Genotype	GEO series	GEO accession	Total Reads	Poly(A) reads	Aligned Total	Aligned poly(A)	Poly(A) in clusters
pg_1	Preglobular	Col-0	GSE121236	GSM3428248	31163095	578277	28425119	198456	191404
pg_2	Preglobular	Col-0	GSE121236	GSM3428249	35458979	826313	32331654	340004	321471
pg_3	Preglobular	Col-0	GSE121236	GSM3428250	37165059	816484	33367508	308380	292545
gl_1	Globular	Col-0	GSE121236	GSM3428251	29223214	667988	27095033	240833	234571
gl_2	Globular	Col-0	GSE121236	GSM3428252	34361421	499172	32736276	206229	201355
gl_3	Globular	Col-0	GSE121236	GSM3428253	20752605	426320	19497305	158824	155380
eh_1	Early heart	Col-0	GSE121236	GSM3428254	37115105	641821	34843103	294165	288022
eh_2	Early heart	Col-0	GSE121236	GSM3428255	41103338	771929	38330691	370981	365268
eh_3	Early heart	Col-0	GSE121236	GSM3428256	38389404	685942	36182062	331775	325655
lh_1	Late heart	Col-0	GSE121236	GSM3428257	31785080	470037	30170424	175178	172035
lh_2	Late heart	Col-0	GSE121236	GSM3428258	32038367	398625	30810234	169926	167991
lh_3	Late heart	Col-0	GSE121236	GSM3428259	28739533	422952	27458272	175540	172928
et_1	Early torpedo	Col-0	GSE121236	GSM3428260	26095071	532286	23994465	191964	186554
et_2	Early torpedo	Col-0	GSE121236	GSM3428261	30469408	761056	28385752	287160	276743
et_3	Early torpedo	Col-0	GSE121236	GSM3428262	29825220	598397	27235689	206169	199312
lt_1	Late torpedo	Col-0	GSE121236	GSM3428263	22624590	518356	21197735	178159	173093
lt_2	Late torpedo	Col-0	GSE121236	GSM3428264	22067690	411151	20771014	159179	154442
lt_3	Late torpedo	Col-0	GSE121236	GSM3428265	21200799	464446	19904811	176283	171221
bc_1	Bent cotyledon	Col-0	GSE121236	GSM3428266	56476671	1646508	46432031	295261	263222
bc_2	Bent cotyledon	Col-0	GSE121236	GSM3428267	60687091	805746	41929594	165638	154451
bc_3	Bent cotyledon	Col-0	GSE121236	GSM3428268	45423793	545602	35354118	166519	159711
mg_1	Mature green	Col-0	GSE121236	GSM3428269	25402161	579641	23331900	224136	214517
mg_2	Mature green	Col-0	GSE121236	GSM3428270	27412956	497550	25306668	191966	184900
mg_3	Mature green	Col-0	GSE121236	GSM3428271	27236632	562935	24403024	210555	202155
Col_eh1	Early heart	Col-0	This study	This study	34726950	666690	33527212	533202	475882
Col_eh2	Early heart	Col-0	This study	This study	33781441	625896	32528810	494459	440547
Col_eh3	Early heart	Col-0	This study	This study	32153842	461397	31136159	352388	307316
FRI_eh1	Early heart	Col FRI	This study	This study	29343213	522199	28406395	403157	354126
FRI_eh2	Early heart	Col FRI	This study	This study	24705305	443608	23762758	333411	291224
FRI_eh3	Early heart	Col FRI	This study	This study	26889509	466090	25887313	351019	306250
FCA_eh1	Early heart	35S::FCA	This study	This study	28262636	474990	27331266	369015	323399
FCA_eh2	Early heart	35S::FCA	This study	This study	37030819	540631	35927254	422277	372618
FCA_eh3	Early heart	35S::FCA	This study	This study	40170068	719888	38649889	555151	488695

## Sheet: S1B. FLC poly(A) clusters
Supplemental Dataset 1B. Poly(A) clusters identified with EndGraph overlapping AT5G10140 (FLC).						Embryo time series (Hofmann et al. 2019) poly(A) reads per million (RPM)
chrom	start	end	cluster_name	peak_pos	strand	pg_1	pg_2	pg_3	gl_1	gl_2	gl_3	eh_1	eh_2	eh_3	lh_1	lh_2	lh_3	et_1	et_2	et_3	lt_1	lt_2	lt_3	bc_1	bc_2	bc_3	mg_1	mg_2	mg_3
chr5	3173435	3173553	AT5G10140.distal.1	97	-	0	9.3321	0	4.2631	4.96637	6.43584	20.8318	21.9017	12.2829	40.6895	5.95271	23.131	21.4415	7.22693	45.1554	11.5545	12.9499	11.6808	41.7898	25.8981	25.0452	46.6164	54.0834	19.7868
chr5	3173692	3173711	AT5G10140.distal.2	14	-	0	0	3.41828	0	9.93273	0	6.94393	5.47543	15.3537	17.4383	23.8108	11.5655	10.7207	10.8404	5.01727	11.5545	38.8496	17.5212	22.7944	32.3727	37.5679	55.9397	32.45	39.5737
chr5	3178448	3178469	AT5G10140.proximal.1	20	-	0	3.1107	3.41828	4.2631	0	0	0	2.73772	0	0	0	0	0	0	0	0	0	0	0	6.47453	6.26131	0	0	0
chr5	3178850	3178956	AT5G10140.proximal.2	94	-	10.4491	0	6.83657	4.2631	0	19.3075	13.8879	10.9509	0	29.0639	5.95271	0	0	7.22693	5.01727	2.88863	32.3746	17.5212	3.79907	6.47453	6.26131	0	0	0
chr5	3179016	3179068	AT5G10140.proximal.3	34	-	15.6736	9.3321	6.83657	8.5262	4.96637	0	17.3598	2.73772	18.4244	23.2511	0	17.3483	10.7207	3.61346	20.0691	11.5545	12.9499	0	0	0	0	0	0	0

## Sheet: S1C. Proximal FLC GTF
Supplemental Dataset 1C. GTF annotation of three proximally polyadenylated FLC isoforms.
chrom	source	feature	start	end	score	strand	frame	attributes
chr5	AT5G10140.P1	transcript	3179051	3179447	0	-	.	gene_id "AT5G10140"; transcript_id "AT5G10140.P1";
chr5	AT5G10140.P1	exon	3179051	3179447	0	-	.	gene_id "AT5G10140"; transcript_id "AT5G10140.P1";
chr5	AT5G10140.P2	transcript	3178860	3179447	0	-	.	gene_id "AT5G10140"; transcript_id "AT5G10140.P2";
chr5	AT5G10140.P2	exon	3178860	3179447	0	-	.	gene_id "AT5G10140"; transcript_id "AT5G10140.P2";
chr5	AT5G10140.P3	transcript	3178469	3179447	0	-	.	gene_id "AT5G10140"; transcript_id "AT5G10140.P3";
chr5	AT5G10140.P3	exon	3178469	3178672	0	-	.	gene_id "AT5G10140"; transcript_id "AT5G10140.P3";
chr5	AT5G10140.P3	exon	3179155	3179447	0	-	.	gene_id "AT5G10140"; transcript_id "AT5G10140.P3";

## Sheet: S1D. FLC quantification
Supplemental Dataset 1D. Estimated transcript abundance for proximal and distal FLC isoforms through the embryo time series.
FLC (AT5G10140)
Kallisto	Distal isoform TPM				Distal total	Proximal isoform TPM			Proximal total	D:P ratio	log2 D:P	Total TPM	% Proximal	Mean Distal	Mean Proximal	Mean D:P ratio
	D1	D2	D3	D4		P1	P2	P3
pg_1	8.65573	0	0.222977	0	8.87871	13.9747	13.9167	2.87053	30.7619	0.288626	-1.79272	39.6406	0.77602	8.18924	30.3443	0.269877
pg_2	10.4483	0	0.205726	0	10.654	10.8709	15.4041	4.01588	30.2909	0.351724	-1.50748	40.9449	0.739796
pg_3	4.80854	0	0.226435	0	5.03498	10.2982	16.4553	3.22673	29.9802	0.167943	-2.57395	35.0152	0.856206
gl_1	9.88926	0	0	0	9.88926	16.6255	9.46799	2.23016	28.3237	0.349152	-1.51807	38.2129	0.741206	8.72001	29.4838	0.295756
gl_2	10.4653	0.187262	0	0	10.6526	20.2846	9.32758	3.71939	33.3316	0.319594	-1.64569	43.9841	0.757809
gl_3	5.21437	0.403837	0	0	5.61821	14.7218	9.12374	2.95076	26.7963	0.209664	-2.25385	32.4145	0.826676
eh_1	19.9638	0.444809	0	0	20.4086	17.8128	13.0492	2.74602	33.608	0.607254	-0.719628	54.0166	0.622179	27.7532	34.8657	0.796003
eh_2	30.3212	0	0.377252	0	30.6985	21.1947	10.1603	2.63747	33.9925	0.903096	-0.147049	64.6909	0.52546
eh_3	31.5741	0.199705	0.378729	0	32.1525	20.0046	12.8351	4.15687	36.9966	0.869068	-0.202459	69.1491	0.535026
lh_1	37.3656	0	0.459822	0	37.8254	22.5976	9.6299	2.65616	34.8837	1.08433	0.116805	72.7091	0.47977	42.696	30.8453	1.3842
lh_2	38.413	0	0	0.353718	38.7667	20.6583	10.393	1.80524	32.8565	1.17988	0.238638	71.6233	0.458741
lh_3	50.9392	0	0.21583	0.34095	51.496	14.7348	8.4112	1.6497	24.7957	2.07681	1.05437	76.2917	0.325012
et_1	28.402	0.257712	0	0	28.6597	18.5176	10.1791	1.08044	29.7771	0.962474	-0.0551811	58.4369	0.509561	31.0878	33.1313	0.938321
et_2	32.068	0	0	0	32.068	20.7344	11.1322	2.47282	34.3394	0.933854	-0.0987313	66.4074	0.517102
et_3	32.086	0.230189	0.219549	0	32.5357	20.1888	12.7683	2.32026	35.2774	0.922284	-0.116717	67.8131	0.520215
lt_1	33.195	0	0	0	33.195	23.826	11.4462	1.76006	37.0323	0.896381	-0.157817	70.2273	0.52732	34.187	30.8916	1.10668
lt_2	28.3214	0.329685	0.934863	0	29.5859	14.769	8.02455	1.33376	24.1273	1.22624	0.294245	53.7133	0.449187
lt_3	39.4818	0.298132	0	0	39.7799	19.0989	9.84501	2.5712	31.5151	1.26225	0.335997	71.295	0.442038
bc_1	40.7734	0	0.161673	0	40.9351	9.51531	7.53588	1.9705	19.0217	2.15202	1.10569	59.9568	0.317257	47.3138	15.7926	2.99595
bc_2	46.3758	0.336899	0.486348	0	47.199	6.02804	6.65386	0.142808	12.8247	3.68032	1.87983	60.0238	0.213661
bc_3	51.6804	1.72055	0.40633	0	53.8073	9.38373	4.94011	1.20754	15.5314	3.46442	1.79262	69.3387	0.223993
mg_1	89.4	0.591217	0.564365	0	90.5556	7.74864	4.07665	2.18319	14.0085	6.46434	2.6925	104.564	0.13397	81.8699	10.8837	7.52225
mg_2	74.6603	1.33162	0.76495	0	76.7569	4.19611	4.08412	0.889641	9.16987	8.37055	3.06532	85.9267	0.106717
mg_3	76.2804	1.17856	0.838187	0	78.2971	6.88954	1.93036	0.652851	9.47275	8.26551	3.0471	87.7699	0.107927
