# Supplementary material for: Antagonistic activities of cotranscriptional regulators within an early developmental window set FLC expression level
Source: Proc Natl Acad Sci U S A. 2021 Apr 20;118(17):e2102753118. doi: 10.1073/pnas.2102753118 (PMC8092400; doi:10.1073/pnas.2102753118)
Supplement: Supplementary File [file pnas.2102753118.sd02.xlsx]

## Sheet: S2. FLC in eh genotypes
Supplemental Dataset 2. Estimated transcript abundance for proximal and distal FLC isoforms in early heart embryo using Kallisto and poly(A) reads.
FLC (AT5G10140)
Kallisto	Distal isoform TPM				Distal total	Proximal isoform TPM			Proximal total	D:P ratio	log2 D:P	Total TPM	% Proximal	Mean Distal	Mean Proximal	Mean D:P ratio
	D1	D2	D3	D4		P1	P2	P3
eh Col-0 rep 1	17.92	0	0.18	0	18.1	11.18	13.83	2.59	27.6	0.655797	-0.608679	45.7	0.603939	20.46	30.7933	0.66443
eh Col-0 rep 2	22.92	0	0	0.59	23.51	11.02	15.48	1.54	28.04	0.838445	-0.254212	51.55	0.543938
eh Col-0 rep 3	19.48	0	0.29	0	19.77	16.62	16.3	3.82	36.74	0.538106	-0.894039	56.51	0.65015
eh Col FRI rep 1	213.18	0	1.31	0.34	214.83	6.96	5.72	0.82	13.5	15.9133	3.99216	228.33	0.059125	212.787	14.93	14.2523
eh Col FRI rep 2	208.88	0	1.34	0.45	210.67	7.03	6.85	1.05	14.93	14.1105	3.8187	225.6	0.0661791
eh Col FRI rep 3	210.89	0	1.55	0.42	212.86	13.95	1.42	0.99	16.36	13.011	3.70166	229.22	0.0713725
eh 35S::FCA rep 1	6.12	0	0.75	0	6.87	13.93	17.07	5.17	36.17	0.189936	-2.39641	43.04	0.840381	11.6967	36.4967	0.320486
eh 35S::FCA rep 2	15.84	0	0.19	0	16.03	11	20.7	3.57	35.27	0.454494	-1.13767	51.3	0.687524
eh 35S::FCA rep 3	12	0.19	0	0	12.19	13.8	19.94	4.31	38.05	0.320368	-1.6422	50.24	0.757365
FLC (AT5G10140)
Poly(A) clusters	Distal poly(A) RPM		Distal total	Proximal poly(A) RPM			Proximal total	D:P ratio	log2 D:P	Total TPM	% Proximal	Mean Distal	Mean Proximal	Mean D:P ratio
	D1	D2		P1	P2	P3
eh Col-0 rep 1	18.9123	0	18.9123	0	8.40545	10.5068	18.9123	1	0	37.8245	0.5	18.4365	16.6958	1.10426
eh Col-0 rep 2	13.6194	0	13.6194	2.26991	4.53981	11.3495	18.1593	0.75	-0.415037	31.7787	0.571429
eh Col-0 rep 3	22.7779	0	22.7779	0	0	13.0159	13.0159	1.75	0.807355	35.7938	0.363636
eh Col FRI rep 1	186.375	11.2954	197.67	2.82386	0	2.82386	5.64771	35	5.12928	203.318	0.0277778	181.614	8.5255	21.3025
eh Col FRI rep 2	147.653	6.86756	154.52	0	0	6.86756	6.86756	22.5	4.49185	161.388	0.0425532
eh Col FRI rep 3	186.123	6.53062	192.653	0	3.26531	9.79593	13.0612	14.75	3.88264	205.714	0.0634921
eh 35S::FCA rep 1	0	3.09216	3.09216	6.18431	3.09216	12.3686	21.6451	0.142857	-2.80735	24.7373	0.875	5.54822	38.7929	0.143022
eh 35S::FCA rep 2	5.36743	0	5.36743	5.36743	13.4186	26.8372	45.6232	0.117647	-3.08746	50.9906	0.894737
eh 35S::FCA rep 3	8.18506	0	8.18506	2.04626	22.5089	24.5552	49.1104	0.166667	-2.58496	57.2954	0.857143
