# Supplementary material for: Antagonistic activities of cotranscriptional regulators within an early developmental window set FLC expression level
Source: Proc Natl Acad Sci U S A. 2021 Apr 20;118(17):e2102753118. doi: 10.1073/pnas.2102753118 (PMC8092400; doi:10.1073/pnas.2102753118)
Supplement: Supplementary File [file pnas.2102753118.sd03.xlsx]

## Sheet: S3. FCA autoregulation
Supplemental Dataset 3. Estimated transcript abundance for proximal and distal FCA isoforms.
FCA (AT4G16280)
Kallisto	Distal isoform TPM				Distal total	Proximal isoform TPM		Proximal total	D:P ratio	log2 D:P	Total TPM	% Proximal	Mean Distal	Mean Proximal	Mean D:P ratio
Embryo Time Series	D1	D2	D3	D4		P1	P2
pg_1	0.13316	2.17667	0.251377	6.12359e-08	2.56121	0.885445	0	0.885445	2.89256	1.53235	3.44665	0.2569	1.94453	0.674201	2.8842
pg_2	0.349916	0.704911	0.142493	0.381947	1.57927	0.601317	0.0731183	0.674435	2.34161	1.2275	2.2537	0.299257
pg_3	0.0439931	1.4688	0.180335	4.57971e-08	1.69313	0.462723	0	0.462723	3.65905	1.87147	2.15585	0.214636
gl_1	0.115777	1.87424	0	0.522492	2.51251	2.09225e-07	0.5598	0.5598	4.48822	2.16614	3.07231	0.182208	2.5376	0.785692	3.22977
gl_2	0.181604	2.66461	0.324565	0.0420593	3.21284	0.434579	0.841665	1.27624	2.51742	1.33194	4.48908	0.2843
gl_3	0.195674	1.59719	0.0945984	2.85603e-06	1.88747	0.521033	0	0.521033	3.62254	1.857	2.4085	0.216331
eh_1	0.268049	3.09279	0	0	3.36084	2.20743	0	2.20743	1.52251	0.606454	5.56827	0.39643	3.73824	1.95187	1.91521
eh_2	0.338137	3.527	0.138914	0.0315526	4.0356	1.5196	9.23015e-07	1.5196	2.6557	1.40909	5.5552	0.273545
eh_3	0.204887	3.39015	0.22325	1.1501e-09	3.81829	2.12857	0	2.12857	1.79383	0.843041	5.94686	0.357932
lh_1	0.457195	3.98718	0.192629	0.00238763	4.63939	3.14392	8.69613e-10	3.14392	1.47567	0.561371	7.78331	0.403931	4.09938	2.29294	1.78783
lh_2	0.221135	3.6636	0.253032	0	4.13777	2.076	0	2.076	1.99314	0.995046	6.21377	0.334097
lh_3	0.131386	3.09495	0.294636	9.16725e-07	3.52097	1.6589	0	1.6589	2.12247	1.08575	5.17987	0.320259
et_1	0.125723	3.04595	0	8.55636e-09	3.17167	1.43918	0	1.43918	2.20381	1.14	4.61085	0.312129	2.36759	2.56015	0.924788
et_2	0.0137825	1.54317	0	0.0143012	1.57125	4.00453	5.19601e-06	4.00454	0.392369	-1.34972	5.57579	0.718201
et_3	0.242216	2.11764	0	0	2.35986	2.23673	0	2.23673	1.05505	0.0773077	4.59659	0.486607
lt_1	0.040355	1.29853	0.105578	0	1.44446	2.68966	0	2.68966	0.537043	-0.896891	4.13412	0.6506	2.20197	2.63264	0.836413
lt_2	0.113156	2.1587	0.480261	3.62876e-08	2.75212	2.446	0	2.446	1.12515	0.170117	5.19812	0.470555
lt_3	0.200274	1.88059	0.276113	0.0523568	2.40933	2.76218	6.9541e-05	2.76225	0.872236	-0.197209	5.17158	0.534121
bc_1	0.227518	2.07848	0	0	2.306	1.63318	0	1.63318	1.41197	0.497707	3.93918	0.414599	2.68413	3.07213	0.873703
bc_2	0.146858	2.30811	0.350174	6.15209e-08	2.80514	4.61464	0	4.61464	0.607879	-0.718144	7.41978	0.621937
bc_3	0.346465	2.43742	0.157088	0.000270559	2.94124	2.96857	0	2.96857	0.990795	-0.0133419	5.90981	0.502312
mg_1	0.359753	0.787386	0	0.395052	1.54219	2.03298	0.268437	2.30142	0.670105	-0.577541	3.84361	0.598765	1.36823	2.24182	0.610321
mg_2	0.100892	1.21519	0	0	1.31608	1.67048	0	1.67048	0.787847	-0.344013	2.98656	0.559332
mg_3	0.229668	0.853783	0	0.162971	1.24642	2.72926	0.0243166	2.75358	0.452656	-1.14351	4	0.688394
Early Heart Genotypes
eh Col-0 rep 1	0.16153	1.60858	0	6.68173e-08	1.77011	0.747824	0	0.747824	2.36701	1.24307	2.51793	0.296999	1.56344	0.769207	2.03254
eh Col-0 rep 2	0.306292	1.12969	0	0	1.43598	0.669574	0	0.669574	2.14462	1.10072	2.10556	0.318003
eh Col-0 rep 3	0.385117	1.09906	0	5.41873e-05	1.48423	0.890222	0	0.890222	1.66726	0.737479	2.37445	0.374917
eh Col FRI rep 1	0.0614436	0.489294	0	0.566625	1.11736	0.317682	0.364771	0.682453	1.63727	0.711296	1.79982	0.379179	1.25484	0.777388	1.61418
eh Col FRI rep 2	0.16316	0.791589	0	0.344007	1.29876	0.61288	0.0337599	0.64664	2.00847	1.0061	1.9454	0.332395
eh Col FRI rep 3	0.060541	0.854803	0	0.433068	1.34841	0.916489	0.086581	1.00307	1.34429	0.426839	2.35148	0.426569
eh 35S::FCA rep 1	0.0199028	1.52998	0	1.95624	3.50612	0.258539	0.291528	0.550067	6.37399	2.6722	4.05619	0.135612	3.31545	0.818714	4.04958
eh 35S::FCA rep 2	0.242504	2.5215	0.164292	0.330147	3.25844	0.962682	0.000975803	0.963658	3.38133	1.75759	4.2221	0.228241
eh 35S::FCA rep 3	0.163071	2.15415	0.0630011	0.801558	3.18178	0.91695	0.0254671	0.942417	3.37619	1.7554	4.1242	0.228509
