# Supplementary material for: Antagonistic activities of cotranscriptional regulators within an early developmental window set FLC expression level
Source: Proc Natl Acad Sci U S A. 2021 Apr 20;118(17):e2102753118. doi: 10.1073/pnas.2102753118 (PMC8092400; doi:10.1073/pnas.2102753118)
Supplement: Supplementary File [file pnas.2102753118.sd04.xlsx]

## Sheet: S4A. FRI upregulated
Supplemental Dataset 4A. Significantly upregulated genes in Col FRI vs. Col-0 early heart embryos		Sample transcripts per million (TPM)						DEseq2 results
AGI	gene_name	Col_eh1	Col_eh2	Col_eh3	FRI_eh1	FRI_eh2	FRI_eh3	baseMean	log2FoldChange	lfcSE	stat	pvalue	padj
AT5G10140	FLC|AGL25|FLF|RSB6	45.84	51.84	56.66	228.76	225.94	229.63	2244.34	2.59376	0.0898859	28.8562	4.23739e-183	7.2078e-179
AT5G63040		2.76	2.61	3.08	18.52	14.21	17.01	234.132	2.46183	0.181452	13.5674	6.2513e-42	1.77224e-38
AT4G20320	CTPS4	8.28	10.38	9.67	27.22	25.12	25.84	680.828	1.42646	0.117051	12.1867	3.65938e-34	8.89229e-31
AT3G22540		56.35	50.05	76.67	167.59	175.22	165.79	841.995	1.43806	0.128036	11.2317	2.84866e-29	5.38397e-26
AT2G05100	LHCB2|LHCB2.1	83.88	100.51	92.8	201.28	182.86	187.91	2370.53	1.00082	0.089983	11.1224	9.76637e-29	1.66126e-25
AT1G29920	AB165|CAB2|LHCB1.1	43.74	62.15	48.74	129.56	128.91	128.63	1628.02	1.27839	0.122126	10.4677	1.21532e-25	1.5902e-22
AT4G33010	AtGLDP1|GLDP1	8.78	9.51	9.32	19.43	19.88	19.46	828.806	1.04986	0.100626	10.4333	1.74783e-25	2.12361e-22
AT1G76500	AHL29|SOB3	15.42	13.17	19	43.44	40.79	42.22	452.227	1.37822	0.136176	10.1208	4.46593e-24	5.06437e-21
AT5G35935		0	0	0	3.59	3.5	3.7	195.133	11.2859	1.18961	9.48705	2.37673e-21	2.24601e-18
AT2G36145		17.56	19.27	25.27	54.32	49.9	54.98	383.056	1.32622	0.145174	9.13539	6.51711e-20	5.03891e-17
AT5G15950	SAMDC2	2.12	2.62	2.14	8.62	7.95	9.19	152.001	1.85067	0.20653	8.96079	3.22372e-19	2.28481e-16
AT5G03190	CPUORF47	5.93	8.4	9.3	21.01	21.97	20.9	452.417	1.36517	0.15334	8.90289	5.44105e-19	3.70209e-16
AT4G04223		0.1	0	0	63.22	56.16	55.51	169.994	10.1251	1.19123	8.49967	1.90127e-17	1.07802e-14
AT5G47670	L1L|NF-YB6	12.78	14.13	23.76	52.59	45.88	46.13	452.365	1.48803	0.176381	8.43644	3.27162e-17	1.79517e-14
AT3G27690	LHCB2|LHCB2.3|LHCB2.4	4.7	5.56	7.88	19.12	17.4	17.68	169.129	1.55929	0.205108	7.60228	2.90951e-14	1.12479e-11
AT5G02020	SIS	7.61	7.45	7.78	18.94	17.62	17.85	219.714	1.20122	0.162109	7.40994	1.26352e-13	4.38622e-11
AT2G27830		10.18	6.49	7.61	19.53	20.93	18.91	271.146	1.239	0.184782	6.70517	2.01171e-11	4.38708e-09
AT4G20070	AAH|ATAAH	2.09	1.7	2.71	6.41	6.44	5.99	123.758	1.51315	0.226115	6.69192	2.20255e-11	4.62534e-09
AT4G02360		19.08	16.09	19.84	39.57	40.11	39.92	233.069	1.07409	0.162319	6.61717	3.66131e-11	7.24173e-09
AT5G66780		10.3	9.84	11.57	25.43	24.48	24.06	151.507	1.17811	0.191506	6.15181	7.66028e-10	1.06804e-07
AT1G01060	LHY|LHY1	0.86	0.89	0.83	3.24	2.42	2.66	79.0227	1.65112	0.270903	6.09487	1.09529e-09	1.47864e-07
AT4G25140	OLE1|OLEO1	7.77	15.7	19.82	33.26	40.55	41.99	355.573	1.39621	0.232637	6.00168	1.95283e-09	2.47892e-07
AT3G52490	SMXL3	2.31	2.25	2.45	4.78	5.44	5.25	171.796	1.10432	0.184655	5.98042	2.22565e-09	2.74336e-07
AT4G00600		0	0.11	0	3.47	3.88	4.32	26.9462	6.58239	1.10538	5.95488	2.60264e-09	3.16221e-07
AT3G61220	SDR1	0.71	0.48	0.71	4.26	3.04	3.59	36.2406	2.50156	0.420621	5.94729	2.72615e-09	3.28878e-07
AT2G38870		28.91	17.91	38.77	61.18	63.6	64.9	379.241	1.11862	0.196381	5.69618	1.2252e-08	1.17083e-06
AT1G67940	ABCI17|ATNAP3|AtSTAR1|NAP3	4.47	3.46	4.17	10.78	10.47	8.82	112.902	1.26635	0.230074	5.50409	3.71088e-08	2.98999e-06
AT4G27652		25.02	9.06	18.14	49.09	46.15	49.86	224.564	1.4226	0.259029	5.49205	3.97305e-08	3.15909e-06
AT5G50300	ATAZG2|AZG2	2.47	1.83	1.93	5.3	5.12	4.91	119.078	1.2475	0.227149	5.49199	3.9744e-08	3.15909e-06
AT3G12710		0.23	0.54	0.05	2.4	2.56	2.35	28.2187	3.02011	0.550199	5.48911	4.0396e-08	3.18118e-06
AT4G36700		6.58	12.69	13.48	25	21.88	22.52	500.547	1.05469	0.193264	5.45727	4.83521e-08	3.70481e-06
AT1G60630		5.98	4.26	3.57	11.41	9.58	9.57	260.279	1.08598	0.199313	5.4486	5.07686e-08	3.87253e-06
AT4G08150	BP|BP1|KNAT1	2.53	1.92	4.2	7.16	6.86	7.85	147.635	1.32832	0.245269	5.41576	6.1028e-08	4.53313e-06
AT5G66170	STR18	9.53	8.79	18.56	30	26.69	29.83	231.14	1.21717	0.224737	5.41598	6.09545e-08	4.53313e-06
AT3G48700	ATCXE13|CXE13	1.37	2.23	2.07	6.87	5.3	5.37	73.0011	1.59522	0.295691	5.39489	6.8565e-08	4.96294e-06
AT1G29910	AB180|CAB3|LHCB1.2	82.82	145.07	86.34	334.32	314.67	324.16	3291.35	1.5801	0.297521	5.31089	1.09093e-07	7.51283e-06
AT4G00905		5.03	5.36	6.44	13.33	12.34	12.7	113.488	1.1546	0.220408	5.23846	1.61925e-07	1.0553e-05
AT5G14570	ATNRT2.7|NRT2.7	0.05	0.41	0.2	1.54	2.02	1.53	29.411	2.9453	0.568877	5.17739	2.25016e-07	1.37681e-05
AT3G01570		12.82	12.35	29.28	43.54	39.68	42.05	352.256	1.18735	0.232137	5.11487	3.13957e-07	1.86728e-05
AT4G00650	FLA|FRI|RSB7	2.59	2.64	2.45	4.97	5.57	6.6	133.023	1.11184	0.217414	5.11393	3.1552e-07	1.87003e-05
AT3G15240		2.09	2.58	3.37	6.9	6.38	6.53	90.8386	1.28119	0.25573	5.00995	5.44431e-07	2.99701e-05
AT5G59760		4.8	3.27	4.57	11.53	11.88	9.36	86.9954	1.32978	0.266674	4.98654	6.14689e-07	3.31932e-05
AT3G44630		0.67	1	0.77	2	1.93	2.08	95.9183	1.26388	0.25372	4.9814	6.31246e-07	3.38722e-05
AT5G52860	ABCG8	1.72	2.33	1.88	5.28	4.88	4.27	97.019	1.23812	0.249077	4.97084	6.66618e-07	3.53356e-05
AT1G30515		8.48	11.06	13.39	21.69	25.09	23.23	147.7	1.05585	0.214363	4.92551	8.41387e-07	4.27224e-05
AT3G13438	SADHU7-1	1.24	0.87	1.47	4.3	4.27	3.67	44.2792	1.75312	0.363159	4.82741	1.38322e-06	6.78057e-05
AT3G25190	VTL5	0.75	0.12	0.35	3.26	2.85	3.09	22.0648	2.83761	0.597981	4.74531	2.08184e-06	9.67545e-05
AT1G70810	CAR7	6.22	4.93	6.8	14.91	12.25	13.14	98.8728	1.12706	0.240436	4.68757	2.76474e-06	0.000122414
AT3G59210		2.04	1.32	1.57	4.27	4.09	3.8	91.0897	1.22338	0.261184	4.68396	2.81382e-06	0.00012345
AT3G51240	F3'H|F3H|TT6	1.62	3.02	5.3	8.88	9.14	8.28	136.301	1.38544	0.296476	4.67304	2.96781e-06	0.000128782
AT1G50750		2.84	1.62	2.06	4.95	5.28	4.16	153.557	1.09351	0.234632	4.66052	3.15413e-06	0.000134575
AT4G25750	ABCG4	2.37	4.19	3.13	7.17	7.28	6.72	142.116	1.08462	0.233381	4.64742	3.36114e-06	0.000141517
AT3G54500	LNK2	3.19	2.17	2.11	5.99	4.77	4.98	151.937	1.02095	0.224661	4.54439	5.50958e-06	0.000212513
AT3G03770		1.45	1.97	1.37	3.87	3.29	3.2	119.816	1.0613	0.234017	4.53516	5.75607e-06	0.000220024
AT3G13857		62.92	29.53	51.93	91.61	121.65	112.82	164.027	1.11149	0.255423	4.35156	1.35175e-05	0.000449965
AT5G56540	AGP14|ATAGP14	6.93	6.16	5.51	15.93	14.44	15.4	67.5349	1.2309	0.284606	4.32491	1.52591e-05	0.000490658
AT5G28020	ATCYSD2|CYSD2	2.56	1.97	1.66	5.81	5.13	5.43	71.5952	1.2531	0.293063	4.27587	1.90397e-05	0.00058354
AT3G06035		5.69	6.94	5.17	13.87	12.71	11.05	104.208	1.02063	0.241936	4.2186	2.45822e-05	0.000711127
AT4G32880	ATHB-8|ATHB8|HB-8	1.26	1.55	1.15	3.03	2.78	2.53	102.16	1.02117	0.242196	4.21631	2.48336e-05	0.000714754
AT5G25490		0.81	1.85	2.57	5	5.16	6.92	46.7708	1.70619	0.405133	4.21143	2.53759e-05	0.000725451
AT2G43520	ATTI2|TI2	3.93	5.17	5.75	11.32	12.72	11.11	66.4274	1.20583	0.291855	4.13161	3.60238e-05	0.000946595

## Sheet: S4B. FRI downregulated
Supplemental Dataset 4B. Significantly downregulated genes in Col FRI vs. Col-0 early heart embryos		Sample transcripts per million (TPM)						DEseq2 results
AGI	gene_name	Col_eh1	Col_eh2	Col_eh3	FRI_eh1	FRI_eh2	FRI_eh3	baseMean	log2FoldChange	lfcSE	stat	pvalue	padj
AT5G14800	AT-P5C1|AT-P5R|EMB2772|P5CR	131.17	135.41	99.38	32.47	33.9	30.18	1557.8	-1.97243	0.132609	-14.8741	4.85561e-50	4.12969e-46
AT4G01590		91.86	95.58	89.27	32.98	34.37	32.68	977.563	-1.50862	0.104034	-14.5012	1.18993e-47	6.7469e-44
AT4G37390	AUR3|BRU6|GH3-2|GH3.2|YDK1	25.85	34.28	42.01	8.16	7.13	7.93	726.05	-2.16711	0.150147	-14.4332	3.19792e-47	1.35991e-43
AT4G01580		233.47	219.74	238.99	97.19	106.56	106.11	1890.64	-1.20508	0.0884431	-13.6255	2.82562e-42	9.61277e-39
AT5G14840		12.18	12.78	15.4	3.8	3.82	4.14	344.241	-1.80998	0.149927	-12.0724	1.47784e-33	3.14226e-30
AT3G59765		184.77	181.8	219.67	101.18	95.61	100.1	1193.79	-1.02633	0.0938784	-10.9325	8.05651e-28	1.24583e-24
AT3G15450		134.68	106.4	82.26	35.06	30.63	35.63	1023.33	-1.7287	0.160904	-10.7437	6.34785e-27	8.99808e-24
AT2G13550		23.85	26.85	24.33	9.01	8.94	9.87	337.021	-1.47653	0.148911	-9.91548	3.56541e-23	3.79048e-20
AT5G45670		126.82	170.3	160.33	78.8	74.41	78.53	2697.88	-1.02082	0.104124	-9.80387	1.08355e-22	1.08419e-19
AT3G22060		28.16	16.42	30.45	5.34	4.8	6.78	235.553	-2.18334	0.232158	-9.40454	5.22558e-21	4.67827e-18
AT4G16500	AtCYS4|CYS4	93.83	122.86	100.18	45.15	45.08	48.05	673.266	-1.24867	0.135231	-9.23362	2.61626e-20	2.22513e-17
AT4G19230	CYP707A1	10.12	9.28	8.26	3.19	2.44	2.32	193.005	-1.84411	0.20249	-9.10717	8.45585e-20	6.25365e-17
AT2G21130		237.75	320.33	244.84	140.68	135.53	132.93	2491.98	-1.02232	0.117832	-8.67613	4.09468e-18	2.57965e-15
AT1G20450	ERD10|LTI29|LTI45	13.12	18.62	16.99	5.23	6.02	5.58	263.553	-1.57476	0.182233	-8.64146	5.54998e-18	3.37162e-15
AT3G51600	LTP5	17	25.65	27.8	6.37	6.18	5.57	160.76	-1.99762	0.233366	-8.56002	1.12848e-17	6.61913e-15
AT4G02130	GATL6|LGT10	8.77	7.26	7	2.68	2.14	2.65	132.926	-1.92965	0.234625	-8.2244	1.96169e-16	9.269e-14
AT3G20810	JMJ30|JMJD5	36.54	40.31	55.72	23.42	22.07	21.54	849.899	-1.01504	0.132173	-7.67962	1.59564e-14	6.46233e-12
AT1G71880	ATSUC1|SUC1	7.86	8.49	8.23	3.15	1.89	3.23	172.26	-1.60782	0.21278	-7.55626	4.14818e-14	1.56801e-11
AT4G16146		52.2	47.97	50.22	24.51	25.89	25.59	360.971	-1.0353	0.137874	-7.50904	5.95641e-14	2.15571e-11
AT3G16370		20.31	25.71	35.01	12.52	10.54	11.97	465.135	-1.2376	0.167469	-7.38999	1.46838e-13	4.99543e-11
AT4G01593		12.95	6.49	11.51	0.11	0	0	88.7083	-7.8334	1.06758	-7.33753	2.17575e-13	7.11721e-11
AT4G17350		5.25	5.89	7.73	2.33	1.56	1.51	123.059	-1.83103	0.25021	-7.31795	2.5178e-13	7.93108e-11
AT3G14362	DVL19|RTFL10	42.95	36.98	60.29	22.94	17.03	18.62	352.096	-1.2923	0.176811	-7.30892	2.693e-13	8.32871e-11
AT5G20250	DIN10|RS6	4.96	3.88	5.14	1.64	1.59	1.63	143.349	-1.57264	0.215292	-7.3047	2.77886e-13	8.4408e-11
AT4G15620		27.68	41.85	45.14	15.94	15.03	16.6	317.129	-1.30664	0.182662	-7.15333	8.47006e-13	2.40126e-10
AT4G30270	MERI-5|MERI5B|SEN4|XTH24	7.28	4.51	8.82	1.67	1.41	1.42	78.4046	-2.22613	0.325766	-6.83352	8.28573e-12	2.04261e-09
AT1G66760		4.15	4.6	2.13	0.66	0.54	0.5	62.1691	-2.73838	0.401239	-6.8248	8.80472e-12	2.11998e-09
AT1G76160	sks5	4.48	6.4	5.38	1.88	1.74	1.63	117.242	-1.6726	0.245102	-6.82408	8.84882e-12	2.11998e-09
AT5G61440	ACHT5	34.06	24.77	23.14	12.5	11.71	12.39	336.968	-1.2155	0.179021	-6.78973	1.12346e-11	2.61782e-09
AT2G31730		12.8	15.08	12.19	4.87	4.84	5.3	143.013	-1.46724	0.216524	-6.77633	1.23266e-11	2.83345e-09
AT5G19120		6.48	7.45	6.21	1.68	2.05	2.37	98.6812	-1.77276	0.263144	-6.73683	1.61875e-11	3.67132e-09
AT5G03350		28.27	50.22	59.7	20.85	18.38	18.51	485.174	-1.29158	0.198957	-6.49173	8.48579e-11	1.55208e-08
AT1G64240		2.9	2.51	3.67	0.87	0.72	0.88	73.7401	-1.90166	0.298677	-6.36695	1.92819e-10	3.24737e-08
AT4G00360	ATT1|CYP86A2	8.45	10.44	7.12	3.79	3.76	3.6	211.596	-1.27524	0.200441	-6.3622	1.98881e-10	3.31663e-08
AT4G31500	ATR4|CYP83B1|RED1|RNT1|SUR2	4.86	3.48	2.7	0.5	0.61	1.03	62.4067	-2.42712	0.384591	-6.31092	2.77386e-10	4.40966e-08
AT3G42806		1.58	1.04	0.88	0.25	0.27	0.12	54.7432	-2.5148	0.40536	-6.20387	5.5093e-10	8.14897e-08
AT1G51220	AtWIP5|WIP5	4.26	3.55	3.16	0.63	0.9	0.65	45.1498	-2.38679	0.398287	-5.99264	2.06462e-09	2.58229e-07
AT2G17033		8.83	10.8	9.3	5.23	4.4	5.02	235.122	-1.02285	0.173196	-5.9057	3.51145e-09	4.1479e-07
AT3G18560		13.83	11.69	11.83	5.23	4.75	5.11	114.114	-1.35701	0.231943	-5.85064	4.89696e-09	5.55316e-07
AT3G20880	WIP4	11.69	8.4	10.73	4.48	5.12	4.75	186.158	-1.14565	0.198291	-5.77765	7.57491e-09	8.14067e-07
AT3G23730	XTH16	14.28	17.03	17.4	6.74	7.2	9.33	197.621	-1.1061	0.192537	-5.74484	9.20091e-09	9.60168e-07
AT4G14440	ATECI3|ECI3|HCD1	13.82	13.57	22.91	7.11	6.88	7.42	182.327	-1.25748	0.219388	-5.73176	9.93935e-09	1.01048e-06
AT4G00900	ATECA2|ECA2	3.06	3.47	3.24	1.17	1.34	1.63	127.602	-1.27937	0.225332	-5.67773	1.36492e-08	1.26871e-06
AT5G51451	CLEL7|GLV10|RGF5	25.48	17.78	25.32	9.14	8.65	9.66	114.508	-1.36849	0.24225	-5.64908	1.61304e-08	1.45174e-06
AT1G25054	AtLpxC3|LpxC3	8.92	5.51	7.24	3.2	2.16	2.85	117.055	-1.46102	0.260359	-5.61155	2.00528e-08	1.78585e-06
AT2G26190		11.2	20.93	11.34	6.9	6.26	5.7	342.915	-1.25481	0.223958	-5.6029	2.10792e-08	1.86749e-06
AT4G00490	BAM2|BMY9	3.35	3.48	2.96	1.15	1.16	0.92	71.0366	-1.63442	0.294748	-5.54514	2.93725e-08	2.49813e-06
AT1G33790		4.97	4.91	4.55	2.22	2.11	2.4	129.877	-1.27205	0.229774	-5.53609	3.09297e-08	2.61748e-06
AT1G11260	ATSTP1|STP1	8.94	7.19	10.36	4.15	4.83	4.16	203.257	-1.0463	0.189482	-5.5219	3.35355e-08	2.79627e-06
AT5G51440		4.56	8.28	2.5	0.32	1.06	0.62	40.1076	-3.0243	0.5529	-5.46989	4.50316e-08	3.49766e-06
AT2G24762	AtGDU4|GDU4	5.31	5.19	1.47	0.19	0.34	0.1	24.894	-4.34123	0.795304	-5.45858	4.79956e-08	3.69414e-06
AT4G35030		6.82	5.51	6.99	3.3	2.76	2.53	128.803	-1.20645	0.22155	-5.44551	5.16578e-08	3.92276e-06
AT5G41080	AtGDPD2|GDPD2	5.19	5.61	4.24	1.77	1.56	1.82	74.1394	-1.59683	0.293492	-5.44078	5.30486e-08	4.01048e-06
AT3G21040		1.8	1.4	2.78	0.04	0	0.05	25.9608	-6.03658	1.11367	-5.42045	5.94479e-08	4.45466e-06
AT2G04925		6.97	5.85	24.99	0.92	1.66	0.51	32.0494	-3.63619	0.672086	-5.4103	6.29179e-08	4.61308e-06
AT5G22920		8.08	7.16	4.02	1.91	1.14	2.39	82.0072	-1.88242	0.349264	-5.38968	7.05822e-08	5.0873e-06
AT2G19800	MIOX2	3.57	4.06	0.66	0.05	0.06	0	29.755	-6.24483	1.17096	-5.3331	9.65486e-08	6.78633e-06
AT2G45400	BEN1	19.37	27.18	16.74	10.76	9.87	11.47	313.049	-1.03194	0.194741	-5.29907	1.16394e-07	7.92215e-06
AT5G06690	WCRKC1	16.49	13.52	15.63	7.34	6.49	7.37	131.563	-1.12089	0.211903	-5.28963	1.22562e-07	8.30587e-06
AT3G61898		17.4	13.64	41.61	3.15	5.77	3.82	45.0036	-2.54485	0.483168	-5.26701	1.3866e-07	9.28588e-06
AT4G01525	SADHU5-1	2.45	1.84	1.62	0	0	0	13.2466	-6.94371	1.32	-5.26039	1.43752e-07	9.51445e-06
AT5G22520		5.3	10.16	2.62	0	0.16	0.15	25.8244	-6.02131	1.14963	-5.23759	1.62684e-07	1.0562e-05
AT1G76610		3.23	2.43	3.53	0.08	0.31	0.47	21.6175	-3.47581	0.667155	-5.20989	1.88949e-07	1.21284e-05
AT5G03790	ATHB51|HB51|LMI1	19.86	17.89	30.91	11	7.53	11.46	165.985	-1.22388	0.235596	-5.19483	2.04903e-07	1.27251e-05
AT5G37540		6.51	13.44	5.82	2.4	3.15	3.37	148.808	-1.58603	0.308136	-5.14716	2.64464e-07	1.59522e-05
AT1G52290	AtPERK15|PERK15	3.47	2.37	2.06	0.87	0.71	0.33	48.8421	-2.10204	0.412113	-5.10064	3.38506e-07	1.98551e-05
AT1G51380		4.89	6.24	3.69	1.97	1.49	1.68	77.0091	-1.58255	0.310631	-5.09464	3.49409e-07	2.03543e-05
AT5G60730		10.27	10.72	8.23	5.42	4.94	4.04	163.502	-1.07283	0.212043	-5.05947	4.20431e-07	2.40792e-05
AT1G04250	AXR3|IAA17	6.62	6.35	10.19	2.85	2.92	3.19	88.9858	-1.39621	0.27624	-5.05433	4.3191e-07	2.44893e-05
AT4G02005		2.14	2.19	3.2	0.67	0.73	0.73	47.9519	-1.81827	0.363743	-4.99878	5.76951e-07	3.15561e-05
AT5G23930		5.86	6.13	5.7	2.64	2.07	2.91	91.4694	-1.26096	0.255804	-4.92939	8.24868e-07	4.21351e-05
AT1G36060		27.16	12.27	29.39	6.92	6.76	6.44	438.752	-1.80492	0.369434	-4.88564	1.03093e-06	5.12752e-05
AT1G38065		1.39	0.83	1.8	0	0.09	0.25	20.531	-3.56865	0.740637	-4.81835	1.44749e-06	7.03479e-05
AT5G41550		1.23	2.79	0.79	0.38	0.19	0.45	53.4693	-2.30188	0.480565	-4.78995	1.66825e-06	7.98152e-05
AT5G35940		7.21	6.36	2.8	1.85	1.27	2.07	86.8534	-1.72143	0.360388	-4.77662	1.7827e-06	8.44672e-05
AT5G51105		38.82	27.52	127.47	7.32	8.84	6.81	260.072	-3.08991	0.658878	-4.68966	2.73666e-06	0.000121542
AT1G16510	SAUR41	8.47	7.7	5.07	2.5	2.95	1.78	61.9625	-1.62105	0.347845	-4.66027	3.15796e-06	0.000134575
AT5G24920	AtGDU5|GDU5	31.18	20.41	6.44	2.71	1.87	1.87	92.6854	-3.24689	0.696781	-4.65984	3.16462e-06	0.000134575
AT4G30470		10.69	20.72	12.51	7.08	6.43	7.79	236.937	-1.09217	0.23524	-4.64281	3.43705e-06	0.000144
AT1G62770		16.71	4.67	17.49	4.36	3.88	3.76	108.86	-1.72588	0.373765	-4.61756	3.88272e-06	0.000158762
AT1G12670		2.61	2.59	15.98	0	0	0	11.0483	-6.65888	1.44385	-4.61188	3.99042e-06	0.000162385
AT4G39070	BBX20|BZS1	6.78	5.78	7.64	3.12	2.79	2.64	74.5166	-1.27579	0.278411	-4.5824	4.59675e-06	0.000181987
AT2G22540	AGL22|FAQ1|SVP	4.92	6.28	7.26	3.34	2.71	2.78	112.51	-1.09366	0.238777	-4.58025	4.64426e-06	0.000183292
AT5G61900	BON|BON1|CPN1	3.13	7.28	2.91	1.55	1.26	1.77	102.047	-1.59455	0.348718	-4.57262	4.81659e-06	0.000188345
AT4G36250	ALDH3F1	1.13	1.36	1.98	0.22	0.23	0.41	25.9285	-2.40155	0.528627	-4.543	5.54593e-06	0.000213431
AT5G55440		0.98	1.08	2.2	0.05	0.06	0.23	16.1478	-3.65839	0.816325	-4.48154	7.41078e-06	0.000272851
AT5G37740		6.71	4.76	8.03	3.01	2.09	1.82	58.2655	-1.5231	0.341872	-4.45518	8.38212e-06	0.000304716
AT2G47260	ATWRKY23|WRKY23	1.95	2.24	4.33	0.99	0.82	0.92	56.5562	-1.65151	0.372142	-4.43785	9.08628e-06	0.00032408
AT3G57670	NTT|WIP2	5.37	4.42	7.22	2.2	2.69	2.82	98.6252	-1.17139	0.264181	-4.43406	9.24761e-06	0.000328459
AT3G59700	ATHLECRK|HLECRK|LecRK-V.5|LECRK1	3.77	4.04	5.22	1.84	2.34	2.25	113.138	-1.05061	0.236942	-4.43402	9.24936e-06	0.000328459
AT5G53390	FOP1|WSD11	1.95	2.66	4.92	0.69	1.28	0.87	57.1312	-1.76622	0.398604	-4.43103	9.37852e-06	0.000331402
AT2G33980	atnudt22|NUDT22	2.15	2.18	2.77	0.83	0.73	1.05	52.2743	-1.47209	0.336471	-4.37509	1.21381e-05	0.000413767
AT1G26210	ATSOFL1|SOFL1	6.76	4.57	9.6	2.62	3.24	2.65	80.2261	-1.32937	0.310512	-4.28123	1.85865e-05	0.000573787
AT4G13495		14.07	9.98	17.48	8.07	5.74	6.81	130.816	-1.03541	0.244369	-4.23707	2.26456e-05	0.00067205
AT4G31000		3.4	2.42	2.59	1.19	1.26	1.12	68.4816	-1.27045	0.301522	-4.21347	2.51477e-05	0.000721352
AT5G14700		1.77	3.03	3.39	0.92	0.79	0.88	41.9695	-1.68827	0.401075	-4.20936	2.56098e-05	0.00073091
AT5G03830		6.02	3.42	6.55	2.2	2.1	2.29	75.3402	-1.30956	0.311812	-4.19984	2.671e-05	0.000754712
AT5G54510	DFL1|GH3.6	6.23	7.28	15.97	4.28	5.11	4.48	255.013	-1.10033	0.262985	-4.18401	2.86417e-05	0.000797376
AT4G18970		2.91	4.31	4.21	1.41	1.68	1.47	58.7598	-1.35861	0.32486	-4.18213	2.88795e-05	0.000801913
AT3G30350	GLV3|RGF4	14.89	8	15.48	4.95	5.76	5.8	88.095	-1.26027	0.301483	-4.18024	2.91198e-05	0.000806722
AT1G29660		1.39	1.26	3.19	0.3	0.37	0.45	24.555	-2.38181	0.571815	-4.16536	3.10867e-05	0.000851505
AT4G29285	LCR24	0.64	1.26	8.19	0	0	0	8.86314	-6.33944	1.52432	-4.15886	3.19845e-05	0.000869099
AT3G06220		8.85	10.47	15.39	6.16	5.08	4.32	86.5017	-1.18563	0.285242	-4.15658	3.23049e-05	0.000873618
AT1G28330	AtDRM1|DRM1|DYL1	10.04	8.49	8.74	3.95	6.67	4.01	80.3204	-1.12376	0.271674	-4.13642	3.52759e-05	0.000933194
AT2G41800		2.63	4.99	1.35	0.53	0.72	0.9	37.9905	-2.13192	0.516701	-4.12603	3.69079e-05	0.000965852
AT5G46950		2.16	2.1	13.28	0.52	0.95	0.73	26.7377	-2.98539	0.723681	-4.12529	3.70275e-05	0.000967493
AT1G50650		1.29	1.63	2.93	0	0	0	6.78792	-5.96316	1.44709	-4.12081	3.77546e-05	0.000984979
AT3G21030		1.9	1.54	3.18	0.45	0.34	0.69	25.9003	-2.1759	0.528201	-4.11945	3.79772e-05	0.000989268
